# Supplementary material for: Age-Related Differences in Oral Microbiota Among Obese Patients with Periodontitis: A Systematic Review
Source: Nutrients. 2026 Apr 16;18(8):1256. doi: 10.3390/nu18081256 (PMC13119476; doi:10.3390/nu18081256)
Supplement: Supplementary file 1 [file nutrients-18-01256-s001.zip]

Archive with 1 entries (1 files):
- nutrients-4174456-supplementary.pdf
